# Supplementary material for: S100B Protein as a Therapeutic Target in Multiple Sclerosis: The S100B Inhibitor Arundic Acid Protects from Chronic Experimental Autoimmune Encephalomyelitis
Source: Int J Mol Sci. 2021 Dec 17;22(24):13558. doi: 10.3390/ijms222413558 (PMC8708367; doi:10.3390/ijms222413558)
Supplement: Supplementary file 1 [file ijms-22-13558-s001.zip]

Archive with 1 entries (1 files):
- ijms-1495130-supplementary.pdf
